# Supplementary material for: PARIN5, a Novel Thrombin Receptor Antagonist Modulates a Streptozotocin Mice Model for Diabetic Encephalopathy
Source: Int J Mol Sci. 2023 Jan 19;24(3):2021. doi: 10.3390/ijms24032021 (PMC9917200; doi:10.3390/ijms24032021)
Supplement: Supplementary file 1 [file ijms-24-02021-s001.zip]

Archive with 1 entries (1 files):
- ijms-2158835-supplementary.pdf
